# Supplementary material for: Whole Blood Based Multiparameter Assessment of Thrombus Formation in Standard Microfluidic Devices to Proxy In Vivo Haemostasis and Thrombosis
Source: Micromachines (Basel). 2019 Nov 16;10(11):787. doi: 10.3390/mi10110787 (PMC6915499; doi:10.3390/mi10110787)
Supplement: Supplementary file 1 [file micromachines-10-00787-s001.zip]

Archive with 1 entries (1 files):
- micromachines-629207-supplementary.avi
